# Supplementary material for: Sense of Coherence Mediates the Links between Job Status Prior to Birth and Postpartum Depression: A Structured Equation Modeling Approach
Source: Int J Environ Res Public Health. 2020 Aug 26;17(17):6189. doi: 10.3390/ijerph17176189 (PMC7504177; doi:10.3390/ijerph17176189)
Supplement: Supplementary file 1 [file ijerph-17-06189-s001.zip › File S1 Demographic data completed compared with drop_outs.xlsx]

## Sheet: SPSS Output
Statistics
Age2
No	N	Valid	60	t (172) = 0.26, p=.79
		Missing	0
	Mean		29.3167
	Std. Deviation		4.62672
	Range		22
T2_EnteredData	N	Valid	114
		Missing	0
	Mean		29.5088
	Std. Deviation		4.47064
	Range		26
CountryBirth
DetailsForT2			Frequency	Percent	Valid Percent	Cumulative Percent	Chi-squared (1) = 0.032, p=.86
No	Valid	Israel	48	80	81.3559	81.3559
		Other	11	18.3333	18.6441	100
		Total	59	98.3333	100
	Missing	System	1	1.66667
	Total		60	100
T2_EnteredData	Valid	Israel	94	82.4561	82.4561	82.4561
		Other	20	17.5439	17.5439	100
		Total	114	100	100
LangaugeMother
DetailsForT2			Frequency	Percent	Valid Percent	Cumulative Percent	Chi-squared (3) = 0.748, p=.86
No	Valid	Hebrew	50	83.3333	84.7458	84.7458
		Arabic	0	0	0	84.7
		Russian	8	13.3333	13.5593	98.3051
		Other	1	1.66667	1.69492	100
		Total	59	98.3333	100
	Missing	System	1	1.66667
	Total		60	100
T2_EnteredData	Valid	Hebrew	97	85.0877	85.0877	85.0877
		Arabic	1	0.877193	0.877193	85.9649
		Russian	15	13.1579	13.1579	99.1228
		Other	1	0.877193	0.877193	100
		Total	114	100	100
FamilyStatus
DetailsForT2			Frequency	Percent	Valid Percent	Cumulative Percent	Chi-squared (4) = 2.06, p=.73
No	Valid	Single	5	8.33333	8.47458	8.47458
		Married	48	80	81.3559	89.8305
		Divorced	1	1.66667	1.69492	91.5254
		Widow	1	1.66667	1.69492	93.2203
		Cohabitating	4	6.66667	6.77966	100
		Total	59	98.3333	100
	Missing	System	1	1.66667
	Total		60	100
T2_EnteredData	Valid	Single	10	8.77193	8.84956	8.84956
		Married	96	84.2105	84.9558	93.8053
		Divorced	3	2.63158	2.65487	96.4602
		Widow	1	0.877193	0.884956	97.3451
		Cohabitating	3	2.63158	2.65487	100
		Total	113	99.1228	100
	Missing	System	1	0.877193
	Total		114	100
Education
DetailsForT2			Frequency	Percent	Valid Percent	Cumulative Percent	Chi-squared (4) = 1.18, p=.88
No	Valid	Elementry	1	1.66667	1.66667	1.66667
		Highschool	21	35	35	36.6667
		Above high school	11	18.3333	18.3333	55
		BA	20	33.3333	33.3333	88.3333
		MA and above	7	11.6667	11.6667	100
		Total	60	100	100
T2_EnteredData	Valid	Elementry	1	0.877193	0.877193	0.877193
		Highschool	33	28.9474	28.9474	29.8246
		Above high school	25	21.9298	21.9298	51.7544
		BA	43	37.7193	37.7193	89.4737
		MA and above	12	10.5263	10.5263	100
		Total	114	100	100
ReligionDegree
DetailsForT2			Frequency	Percent	Valid Percent	Cumulative Percent	Chi-squared (3) = 1.07, p=.78
No	Valid	Free	23	38.3333	38.3333	38.3333
		Traditional	26	43.3333	43.3333	81.6667
		Religious	8	13.3333	13.3333	95
		Haredi	3	5	5	100
		Total	60	100	100
T2_EnteredData	Valid	Free	45	39.4737	39.4737	39.4737
		Traditional	51	44.7368	44.7368	84.2105
		Religious	10	8.77193	8.77193	92.9825
		Haredi	8	7.01754	7.01754	100
		Total	114	100	100
T1_WorkedBeforeBirth
DetailsForT2			Frequency	Percent	Valid Percent	Cumulative Percent	Chi-squared (1) = 0.292, p=.59
No	Valid	Yes	45	75	76.2712	76.2712
		No	14	23.3333	23.7288	100
		Total	59	98.3333	100
	Missing	System	1	1.66667
	Total		60	100
T2_EnteredData	Valid	Yes	91	79.8246	79.8246	79.8246
		No	23	20.1754	20.1754	100
		Total	114	100	100
T1_EconomicStatus
DetailsForT2			Frequency	Percent	Valid Percent	Cumulative Percent	Chi-squared (1) = 1.67, p=.20
No	Valid	Yes	22	36.6667	36.6667	36.6667
		Not at all	38	63.3333	63.3333	100
		Total	60	100	100
T2_EnteredData	Valid	Yes	31	27.193	27.193	27.193
		Not at all	83	72.807	72.807	100
		Total	114	100	100

## Sheet: Summary
		Included (114)			Excluded (60)
			Mean	SD		Mean	SD
Age		%	29.5088	4.47064	%	29.3167	4.62672
Country of Origin	Israel	82.4561			80
	Other	17.5439			18.3333
Language	Hebrew	85.0877			83.3333
	Arabic	0.877193			0
	Russian	13.1579			13.3333
	Other	0.877193			1.66667
Family Status	Single	8.77193			8.33333
	Married	84.2105			80
	Divorced	2.63158			1.66667
	Widow	0.877193			1.66667
	Cohabitating	2.63158			6.66667
Education	Elementry	0.877193			1.66667
	Highschool	28.9474			35
	Above high school	21.9298			18.3333
	BA	37.7193			33.3333
	MA and above	10.5263			11.6667
Religius Degree	Free	39.4737			38.3333
	Traditional	44.7368			43.3333
	Religious	8.77193			13.3333
	Haredi	7.01754			5
Work Before birth	Yes	79.8246			75
	No	20.1754			23.3333
Economic Status	Yes	27.193			36.6667
	Not at all	72.807			63.3333
